# Supplementary material for: Radiomics of T2-weighted MRI for pretreatment prediction of prognosis and temozolomide chemosensitivity in glioma
Source: BMC Cancer. 2026 Feb 17;26:398. doi: 10.1186/s12885-026-15726-8 (PMC13019749; doi:10.1186/s12885-026-15726-8)
Supplement: Supplementary file 1 — Supplementary Material 1. Figure S1. Numbers of patients enrolled or excluded in train, validation and prospective group. Numbers of patients enrolled or excluded in train, validation and prospective group and the reason. Figure S2. Comprehensive evaluation of the radiomics prediction model performance across training, validation, and prospective cohorts. The figure is organized into three columns representing the Training Cohort (left), Retrospective Validation Cohort (middle), and Prospective Validation Cohort (right). (A, B) Time-dependent Receiver Operating Characteristic (ROC) curves and Area Under the Curve (AUC) values for predicting 1-year (A) and 3-year (B) overall survival. (C, D) Calibration plots for 1-year (C) and 3-year (D) overall survival. The x-axis represents the predicted survival probability, and the y-axis represents the observed survival probability. (E, F) Decision Curve Analysis (DCA) for 1-year (E) and 3-year (F) overall survival. The x-axis indicates the threshold probability for treatment decision, and the y-axis indicates the net benefit. The red line represents the radiomics model, the gray line represents the assumption that all patients receive treatment, and the horizontal black line represents the assumption that no patients receive treatment. Figure S3. RFs related BPs of tumor and tumor related BPs prediction model. The radar chart showed the counts of BPs most correlated with RFs in apoptosis (A), migration (B), angiogenesis (C) and proliferation process (D). Figure S4. Intratumoral heterogeneity of RFs-associated BPs and verification of prediction accuracy of BPs predictive models by single cell sequencing. (A, B, C) RFs-associated BPs-based t-SNE analysis showed each group of cells was derived from different site of samples. Cells derived from the same site were labeled as same color. No site -related clustering features was observed. [file 12885_2026_15726_MOESM1_ESM.zip › supplement material/Table S2. Univariate COX survival analysis of 17 RFs.xlsx]

## Sheet: Sheet1
Table S1. Univariate COX survival analysis of 17 RFs
Radiomic features		CGGA Database				TCGA Database				Independent Validation
		HR	low95 HR	high95 HR	p-value	HR	low95 HR	high95 HR	p-value	HR	low95 HR	high95 HR	p-value
RF1	exponential_glrlm_GrayLevelNonUniformity	1.00009	1.00002	1.00016	0.0140648	1.00004	1	1.00008	0.0392472	1.00011	1.00005	1.00016	9.12643e-05
RF2	lbp-3D-k_glszm_SizeZoneNonUniformity	1.00189	1.00007	1.0037	0.0417774	1.00141	1.00036	1.00246	0.00835675	1.0021	1.00071	1.00348	0.00294568
RF3	lbp-3D-m1_glcm_ClusterShade	18.0775	1.0051	325.135	0.0495978	4.25849	1.66373	10.9001	0.00251482	7.33712	1.03097	52.2161	0.0465439
RF4	lbp-3D-m2_glcm_ClusterShade	12.0879	1.49426	97.7851	0.019465	4.84578	2.20583	10.6453	8.49001e-05	4.98121	1.10916	22.3704	0.0361573
RF5	log-sigma-3-0-mm-3D_firstorder_Kurtosis	1.30474	1.0534	1.61605	0.0148327	1.21414	1.09277	1.34899	0.000305073	1.32847	1.06517	1.65685	0.011731
RF6	log-sigma-4-0-mm-3D_firstorder_Kurtosis	1.21134	1.00929	1.45383	0.0394618	1.21187	1.07317	1.3685	0.00194422	1.36557	1.10323	1.69029	0.00420206
RF7	original_glszm_GrayLevelNonUniformity	1.00119	1.00012	1.00226	0.0294721	1.00073	1.00026	1.0012	0.00223954	1.00177	1.00086	1.00268	0.000126825
RF8	original_shape_MajorAxis	1.02068	1.00161	1.04012	0.0334321	1.01431	1.00558	1.02312	0.00127583	1.01731	1.00596	1.02878	0.00272274
RF9	original_shape_Maximum2DDiameterRow	1.01608	1.00094	1.03144	0.0372777	1.00912	1.00172	1.01657	0.0155767	1.02214	1.00969	1.03474	0.000461289
RF10	original_shape_Maximum2DDiameterSlice	1.02431	1.00726	1.04166	0.00504672	1.0115	1.00423	1.01883	0.00188439	1.0213	1.00913	1.03362	0.00057019
RF11	original_shape_Maximum3DDiameter	1.01754	1.00337	1.03191	0.0151215	1.01132	1.0041	1.01858	0.00207102	1.02092	1.00941	1.03256	0.000344572
RF12	square_firstorder_Kurtosis	1.12423	1.01278	1.24794	0.0279159	1.06726	1.0341	1.10148	5.2907e-05	1.12011	1.04806	1.19711	0.000826041
RF13	squareroot_glszm_GrayLevelNonUniformity	1.00111	1.00004	1.00219	0.041837	1.00075	1.00028	1.00121	0.00181791	1.00173	1.00082	1.00264	0.000188531
RF14	wavelet-HHH_glszm_LargeAreaEmphasis	1	1	1	0.0433859	1	1	1	0.000351918	1	1	1	0.0152364
RF15	wavelet-HHH_glszm_ZoneVariance	1	1	1	0.0434253	1	1	1	0.000315645	1	1	1	0.0151918
RF16	wavelet-LLL_firstorder_Kurtosis	1.42755	1.08108	1.88505	0.0120868	1.159	1.02699	1.30798	0.0167783	1.47708	1.2258	1.77987	4.13455e-05
RF17	wavelet-LLL_glszm_GrayLevelNonUniformity	1.00161	1.0003	1.00291	0.0158534	1.00071	1.00004	1.00138	0.0385192	1.00199	1.00098	1.003	0.000112818
