# Supplementary material for: Radiomics of T2-weighted MRI for pretreatment prediction of prognosis and temozolomide chemosensitivity in glioma
Source: BMC Cancer. 2026 Feb 17;26:398. doi: 10.1186/s12885-026-15726-8 (PMC13019749; doi:10.1186/s12885-026-15726-8)
Supplement: Supplementary file 1 — Supplementary Material 1. Figure S1. Numbers of patients enrolled or excluded in train, validation and prospective group. Numbers of patients enrolled or excluded in train, validation and prospective group and the reason. Figure S2. Comprehensive evaluation of the radiomics prediction model performance across training, validation, and prospective cohorts. The figure is organized into three columns representing the Training Cohort (left), Retrospective Validation Cohort (middle), and Prospective Validation Cohort (right). (A, B) Time-dependent Receiver Operating Characteristic (ROC) curves and Area Under the Curve (AUC) values for predicting 1-year (A) and 3-year (B) overall survival. (C, D) Calibration plots for 1-year (C) and 3-year (D) overall survival. The x-axis represents the predicted survival probability, and the y-axis represents the observed survival probability. (E, F) Decision Curve Analysis (DCA) for 1-year (E) and 3-year (F) overall survival. The x-axis indicates the threshold probability for treatment decision, and the y-axis indicates the net benefit. The red line represents the radiomics model, the gray line represents the assumption that all patients receive treatment, and the horizontal black line represents the assumption that no patients receive treatment. Figure S3. RFs related BPs of tumor and tumor related BPs prediction model. The radar chart showed the counts of BPs most correlated with RFs in apoptosis (A), migration (B), angiogenesis (C) and proliferation process (D). Figure S4. Intratumoral heterogeneity of RFs-associated BPs and verification of prediction accuracy of BPs predictive models by single cell sequencing. (A, B, C) RFs-associated BPs-based t-SNE analysis showed each group of cells was derived from different site of samples. Cells derived from the same site were labeled as same color. No site -related clustering features was observed. [file 12885_2026_15726_MOESM1_ESM.zip › supplement material/Table S4. WHO Grade, IDH and 1p19q.xlsx]

## Sheet: WHO Grade
Radiomic Features		Experimental group (CGGA Database)					Experimental group (TCGA Database)					Independent validation group (CGGA Database)
		WHO II	WHO III	WHO IV	WHO II vs WHO III	WHO III vs WHO IV	WHO II	WHO III	WHO IV	WHO II vs WHO III	WHO III vs WHO IV	WHO II	WHO III	WHO IV	WHO II vs WHO III	WHO III vs WHO IV
ID	Full Name	Mean	Mean	Mean	p value	p value	Mean	Mean	Mean	p value	p value	Mean	Mean	Mean	p value	p value
RF1	exponential_glrlm_GrayLevelNonUniformity	4868.92	6323.39	6402.02	0.251529	0.94692	3412.85	5667.04	5182.24	0.0055466	0.441558	3049.88	5201.28	6156.87	0.0184156	0.251926
RF2	lbp-3D-k_glszm_SizeZoneNonUniformity	197.239	248.304	263.75	0.320664	0.718009	98.2659	174.205	180.925	0.0117296	0.765284	119.999	204.788	240.997	0.0215519	0.276071
RF3	lbp-3D-m1_glcm_ClusterShade	0.0918306	0.110342	0.0972779	0.662723	0.747122	0.107886	0.163134	0.146078	0.18754	0.559698	0.0481338	0.10212	0.147973	0.10105	0.243731
RF4	lbp-3D-m2_glcm_ClusterShade	-1.04934	-0.990357	-0.967132	0.329052	0.633813	-0.990597	-1.00045	-0.892895	0.877649	0.0014515	-0.988303	-0.929689	-0.925192	0.224445	0.578581
RF5	log-sigma-3-0-mm-3D_firstorder_Kurtosis	3.37041	3.65716	3.8897	0.262616	0.607816	3.3566	3.63088	3.71046	0.179368	0.745745	3.14388	3.67876	3.78872	0.00415001	0.515939
RF6	log-sigma-4-0-mm-3D_firstorder_Kurtosis	3.25885	3.52869	3.91437	0.281208	0.500461	2.97105	3.39995	3.45067	0.0230624	0.807634	2.98094	3.33364	3.65224	0.00575485	0.217982
RF7	original_glszm_GrayLevelNonUniformity	399.835	542.568	601.12	0.100027	0.484346	274.693	428.175	475.93	0.00827764	0.346337	283.244	446.093	553.492	0.00958495	0.0834374
RF8	original_shape_MajorAxis	61.9321	75.4618	75.5998	0.0199253	0.976585	62.21	66.4644	69.1541	0.407106	0.400229	59.04	66.3093	72.1591	0.184898	0.0958243
RF9	original_shape_Maximum2DDiameterRow	70.6344	87.0451	87.2507	0.0166762	0.973353	70.7415	76.6576	78.787	0.274447	0.56802	65.3355	74.3935	83.0856	0.112797	0.04271
RF10	original_shape_Maximum2DDiameterSlice	70.3971	87.5198	86.7909	0.018305	0.898273	64.3555	72.6863	77.8156	0.0705259	0.182758	60.5873	77.6659	80.0424	0.00271107	0.451399
RF11	original_shape_Maximum3DDiameter	76.4735	96.4478	94.5234	0.0131335	0.772266	74.1579	80.7551	86.5976	0.218633	0.135911	69.9237	85.1157	89.2003	0.0135522	0.30079
RF12	square_firstorder_Kurtosis	4.19005	4.62214	5.49724	0.561521	0.406183	3.99472	5.39488	5.69435	0.0971102	0.680221	3.73949	4.75176	6.29795	0.0706738	0.0988624
RF13	squareroot_glszm_GrayLevelNonUniformity	395.895	524.483	585.641	0.141965	0.458533	265.396	416.809	473.93	0.00724742	0.257174	278.685	430.157	549.359	0.015136	0.0538161
RF14	wavelet-HHH_glszm_LargeAreaEmphasis	844786	2.06023e+06	1.85734e+06	0.00922974	0.718581	7.86557e+06	6.42795e+06	6.31069e+06	0.842664	0.976718	1.07119e+06	1.51517e+06	1.82033e+06	0.321802	0.297124
RF15	wavelet-HHH_glszm_ZoneVariance	843631	2.05651e+06	1.85455e+06	0.0092778	0.719382	6.61508e+06	5.61527e+06	5.97595e+06	0.865331	0.91984	1.06812e+06	1.51223e+06	1.81682e+06	0.320854	0.29719
RF16	wavelet-LLL_firstorder_Kurtosis	2.81843	2.91841	3.29644	0.698503	0.339944	3.07357	3.42437	3.39955	0.207409	0.910956	2.86308	3.11547	3.57951	0.0900957	0.146553
RF17	wavelet-LLL_glszm_GrayLevelNonUniformity	283.706	394.209	413.869	0.119359	0.742602	221.164	330.724	315.938	0.0186073	0.678293	203.192	344.823	399.97	0.0060331	0.232575

## Sheet: IDH
Radiomic Features		Experimental group (CGGA Database)			Experimental group (TCGA Database)			Independent validation group (CGGA Database)
		IDH WT	IDH Mut	IDH WT vs IDH Mut	IDH WT	IDH Mut	IDH WT vs IDH Mut	IDH WT	IDH Mut	IDH WT vs IDH Mut
ID	Full Name	Mean	Mean	p value	Mean	Mean	p value	Mean	Mean	p value
RF1	exponential_glrlm_GrayLevelNonUniformity	6239.72	5360.06	0.420108	4954.16	4736.2	0.675092	5989.87	3325.53	0.0342561
RF2	lbp-3D-k_glszm_SizeZoneNonUniformity	237.819	226.501	0.793547	168.969	148.271	0.276955	241.806	185.99	0.349758
RF3	lbp-3D-m1_glcm_ClusterShade	0.104688	0.0744898	0.373107	0.152004	0.104202	0.0606823	0.160805	0.0466274	0.0208985
RF4	lbp-3D-m2_glcm_ClusterShade	-0.969194	-1.0479	0.0949262	-0.885857	-1.03096	1.84696e-05	-0.889187	-1.00063	0.128382
RF5	log-sigma-3-0-mm-3D_firstorder_Kurtosis	3.75012	3.544	0.56214	3.7096	3.51141	0.306598	4.01601	3.36137	0.17056
RF6	log-sigma-4-0-mm-3D_firstorder_Kurtosis	3.68253	3.48002	0.639775	3.44339	3.21217	0.164363	3.87176	3.16921	0.206846
RF7	original_glszm_GrayLevelNonUniformity	558.86	469.067	0.252256	440.431	378.899	0.126365	566.652	388.269	0.0672039
RF8	original_shape_MajorAxis	76.2627	66.7422	0.0499348	67.5702	66.2927	0.684109	72.5968	67.8848	0.548478
RF9	original_shape_Maximum2DDiameterRow	86.9029	76.8602	0.0966158	76.7588	76.4534	0.929253	84.768	74.5149	0.24842
RF10	original_shape_Maximum2DDiameterSlice	87.5868	76.2308	0.0557636	75.133	71.0943	0.221485	84.423	69.4801	0.0546095
RF11	original_shape_Maximum3DDiameter	96.2217	83.2503	0.0508818	83.3653	80.1662	0.364761	91.2967	80.1467	0.200018
RF12	square_firstorder_Kurtosis	4.73861	4.66079	0.92601	5.78179	4.27541	0.0108093	6.42909	3.91552	0.13484
RF13	squareroot_glszm_GrayLevelNonUniformity	539.879	462.844	0.324366	436.261	366.825	0.0806321	548.536	375.522	0.0652814
RF14	wavelet-HHH_glszm_LargeAreaEmphasis	1.91335e+06	1.31048e+06	0.170288	7.75777e+06	5.88875e+06	0.640528	2.06553e+06	1.77509e+06	0.754244
RF15	wavelet-HHH_glszm_ZoneVariance	1.90991e+06	1.30859e+06	0.170755	7.1718e+06	5.06925e+06	0.541367	2.06195e+06	1.7714e+06	0.753707
RF16	wavelet-LLL_firstorder_Kurtosis	3.07739	2.87725	0.486581	3.43587	3.21195	0.217412	3.93718	2.7468	0.0745982
RF17	wavelet-LLL_glszm_GrayLevelNonUniformity	389.068	331.206	0.330968	302.88	294.917	0.788333	431.613	282.551	0.0647835

## Sheet: 1P19Q
Radiomic Features		Experimental group (CGGA Database)			Experimental group (TCGA Database)			Independent validation group (CGGA Database)
		1p/19q codel	1p/19q non-codel	1p/19q codel vs 1p/19q non-codel	1p/19q codel	1p/19q non-codel	1p/19q codel vs 1p/19q non-codel	1p/19q codel	1p/19q non-codel	1p/19q codel vs 1p/19q non-codel
ID	Full Name	Mean	Mean	p value	Mean	Mean	p value	Mean	Mean	p value
RF1	exponential_glrlm_GrayLevelNonUniformity	4749.99	6116.42	0.29843	6363.95	4776.69	0.0531941	4331.85	4830.07	0.578015
RF2	lbp-3D-k_glszm_SizeZoneNonUniformity	195.913	246.02	0.326505	207.384	159.231	0.104693	179.488	210.511	0.40667
RF3	lbp-3D-m1_glcm_ClusterShade	0.111568	0.0944484	0.683251	0.246592	0.125344	0.00203141	0.121508	0.0670427	0.145136
RF4	lbp-3D-m2_glcm_ClusterShade	-0.937556	-1.02056	0.162606	-0.898516	-0.934736	0.505212	-0.912799	-0.991197	0.141089
RF5	log-sigma-3-0-mm-3D_firstorder_Kurtosis	3.49989	3.68083	0.667924	3.43868	3.67693	0.438327	3.82157	3.46172	0.257912
RF6	log-sigma-4-0-mm-3D_firstorder_Kurtosis	3.41368	3.61803	0.689617	3.09837	3.39656	0.253279	3.53522	3.28905	0.467194
RF7	original_glszm_GrayLevelNonUniformity	405.797	536.305	0.161268	491.152	421.327	0.276261	426.129	467.254	0.560998
RF8	original_shape_MajorAxis	64.6601	71.7818	0.220049	65.2905	67.6081	0.632951	64.4888	70.5465	0.247523
RF9	original_shape_Maximum2DDiameterRow	74.2239	82.8785	0.230424	76.3419	77.0944	0.887054	72.8918	79.6382	0.253265
RF10	original_shape_Maximum2DDiameterSlice	71.8823	83.4493	0.103792	73.2673	74.4916	0.813095	71.7605	77.5869	0.314503
RF11	original_shape_Maximum3DDiameter	80.536	90.4489	0.214088	81.4482	83.5409	0.706274	78.0619	86.4495	0.174644
RF12	square_firstorder_Kurtosis	4.86505	4.65821	0.837643	5.40554	5.31423	0.925598	5.56954	4.36808	0.230189
RF13	squareroot_glszm_GrayLevelNonUniformity	405.818	519.396	0.220191	468.969	417.437	0.41716	420.787	457.029	0.603356
RF14	wavelet-HHH_glszm_LargeAreaEmphasis	869730	1.80955e+06	0.068944	2.26658e+06	7.31305e+06	0.409651	1.07329e+06	2.04101e+06	0.0540936
RF15	wavelet-HHH_glszm_ZoneVariance	868474	1.80661e+06	0.0690302	2.25759e+06	6.64405e+06	0.405013	1.07143e+06	2.03664e+06	0.0542906
RF16	wavelet-LLL_firstorder_Kurtosis	2.91508	3.02551	0.762156	3.27951	3.35307	0.799359	3.37316	2.9844	0.294669
RF17	wavelet-LLL_glszm_GrayLevelNonUniformity	277.301	385.802	0.129818	388.955	292.344	0.0356056	302.974	344.419	0.442877
