# Supplementary material for: Radiomics of T2-weighted MRI for pretreatment prediction of prognosis and temozolomide chemosensitivity in glioma
Source: BMC Cancer. 2026 Feb 17;26:398. doi: 10.1186/s12885-026-15726-8 (PMC13019749; doi:10.1186/s12885-026-15726-8)
Supplement: Supplementary file 1 — Supplementary Material 1. Figure S1. Numbers of patients enrolled or excluded in train, validation and prospective group. Numbers of patients enrolled or excluded in train, validation and prospective group and the reason. Figure S2. Comprehensive evaluation of the radiomics prediction model performance across training, validation, and prospective cohorts. The figure is organized into three columns representing the Training Cohort (left), Retrospective Validation Cohort (middle), and Prospective Validation Cohort (right). (A, B) Time-dependent Receiver Operating Characteristic (ROC) curves and Area Under the Curve (AUC) values for predicting 1-year (A) and 3-year (B) overall survival. (C, D) Calibration plots for 1-year (C) and 3-year (D) overall survival. The x-axis represents the predicted survival probability, and the y-axis represents the observed survival probability. (E, F) Decision Curve Analysis (DCA) for 1-year (E) and 3-year (F) overall survival. The x-axis indicates the threshold probability for treatment decision, and the y-axis indicates the net benefit. The red line represents the radiomics model, the gray line represents the assumption that all patients receive treatment, and the horizontal black line represents the assumption that no patients receive treatment. Figure S3. RFs related BPs of tumor and tumor related BPs prediction model. The radar chart showed the counts of BPs most correlated with RFs in apoptosis (A), migration (B), angiogenesis (C) and proliferation process (D). Figure S4. Intratumoral heterogeneity of RFs-associated BPs and verification of prediction accuracy of BPs predictive models by single cell sequencing. (A, B, C) RFs-associated BPs-based t-SNE analysis showed each group of cells was derived from different site of samples. Cells derived from the same site were labeled as same color. No site -related clustering features was observed. [file 12885_2026_15726_MOESM1_ESM.zip › supplement material/Table S5. Information of PDC Patients.xlsx]

## Sheet: PDC Patients
Patient ID	CGGA_P325	CGGA_P349	CGGA_P378	CGGA_P456	CGGA_P469	CGGA_P626
PDC ID	PDC1	PDC4	PDC7	PDC10	PDC12	PDC14
Name	X Feng	X Wang	X Dai	X Li	X Su	X Gao
Date of Operation	2016-11-22	2016-12-29	2017-02-22	2017-07-04	2017-07-25	2018-04-23
Date of last follow-up	2019-03-26	2017-11-07	2018-12-19	2019-03-28	2019-03-28	2019-03-29
Score	10.624	12.3073	12.8815	11.1565	8.06995	6.24076
Risk	High Risk	High Risk	High Risk	High Risk	Low Risk	Low Risk
Gender	Femal	Femal	Male	Male	Femal	Femal
Age	34	65	52	64	47	69
RF1: exponential_glrlm_GrayLevelNonUniformity	1786.2	9071.87	8411.05	9156.88	3848.79	2419.05
RF2: lbp-3D-k_glszm_SizeZoneNonUniformity	39.755	360.886	244.562	309.056	98.7931	81.6418
RF3: lbp-3D-m1_glcm_ClusterShade	0.427128	0.195113	0.268322	-0.0164032	0.263421	0.269371
RF4: lbp-3D-m2_glcm_ClusterShade	-0.767379	-0.817239	-0.785264	-1.23231	-0.990127	-0.955516
RF5: log-sigma-3-0-mm-3D_firstorder_Kurtosis	4.55897	3.13853	3.52747	3.33283	2.84926	3.43406
RF6: log-sigma-4-0-mm-3D_firstorder_Kurtosis	4.27296	3.12132	3.34344	3.28608	2.58002	3.62079
RF7: original_glszm_GrayLevelNonUniformity	132.487	735.51	702.077	618.682	256.471	207.487
RF8: original_shape_MajorAxis	41.4037	66.6253	73.9145	83.851	61.5351	45.0501
RF9: original_shape_Maximum2DDiameterRow	46.3849	96.237	70.6156	96.8052	68.4146	51.3572
RF10: original_shape_Maximum2DDiameterSlice	42.4595	78.5211	68.9429	80.05	74.0034	45.9708
RF11: original_shape_Maximum3DDiameter	47.912	97.2227	90.0812	98.5016	74.0642	53.6289
RF12: square_firstorder_Kurtosis	19.5182	3.66395	12.7489	2.77454	4.8102	3.37229
RF13: squareroot_glszm_GrayLevelNonUniformity	128.948	690.953	699.112	611.354	251.3	202.788
RF14: wavelet-HHH_glszm_LargeAreaEmphasis	206440	1.37358e+06	435426	3.26581e+06	392950	179924
RF15: wavelet-HHH_glszm_ZoneVariance	205435	1.37241e+06	435124	3.25931e+06	391988	179493
RF16: wavelet-LLL_firstorder_Kurtosis	7.72313	2.49137	4.08723	2.32229	2.69156	2.69678
RF17: wavelet-LLL_glszm_GrayLevelNonUniformity	114.926	580.714	434.411	451.046	206.413	122.334
